# Supplementary material for: Developing a cosmetic formulation containing lipase produced by the fungus Aspergillus terreus
Source: PLoS One. 2025 May 7;20(5):e0322106. doi: 10.1371/journal.pone.0322106 (PMC12058140; doi:10.1371/journal.pone.0322106)
Supplement: S1 Data — (XLSX) [file pone.0322106.s001.xlsx]

## Sheet: Cytotoxicity Lipase Nagasi
		Nagasi D10							Nagasi Etanol
		%	%	%
	CC	100	100	100				CC	100	100	100
	C1	108.602	93.4716					C1	27.8635	33.6312	23.8018
	C2	123.425	107.296	118.51				C2	23.5581	25.7514	23.9643
	C3	107.143	116.436	112.289				C3	19.5776	20.7961	20.4712
	C4	79.8003	95.5453	91.9355				C4	22.3396	19.9838	22.9082
	C5	91.321	74.6544	82.9493				C5	21.7709	24.0455	28.2697
	C6	86.0983	77.8034	84.5622				C6	29.3258	23.883	25.9951
	C7	105.223	92.7803	87.1736				C7	72.1365	124.37	125.833
	cc	106.989	97.6959	95.4685				cc	90.9017	147.685	142.242
	CC	100	100	100				CC	100	100	100
	C1	23.5955	25.8427	25.3933				C1	25.08	22.8	22.8
	C2	23.2584	19.2135	26.7416				C2	23.28	21.24	21
	C3	26.2921	19.8876	19.7753				C3	23.64	24.6	19.56
	C4	18.6517	17.5281	17.6404				C4	22.56	22.68	22.44
	C5	18.3146	14.9438	16.8539				C5	16.08	20.64	21
	C6	15.2809	16.7416	15.0562				C6	16.8	18	84.72
	C7	18.427	14.382	19.6629				C7	21.24	22.08	18.96
	cc	105.618	101.348	105.281				cc	69.48	145.56	137.64

## Sheet: Cytotoxicity Lipase T 
		Lipase Terreus D10					Lipase Terreus Etanol
	CC	100	100	100			CC	100	100	100
	C1	73.0249	86.121	77.153			C1	100.253	110.895	99.5777
	C2	101.637	90.1068	97.5801			C2	109.206	104.139	108.868
	C3	101.566	71.4591	91.1032			C3	112.922	123.057	106.588
	C4	78.7189	101.637	61.9217			C4	125.338	116.807	86.9932
	C5		99.7153	99.7153			C5	136.064	128.463	99.4932
	C6	149.395	109.039	161.851			C6	108.361	112.584	156.672
	C7	150.961	101.21	190.036			C7	133.784	149.409	109.459
	cc	106.69	88.1139	69.6085			cc	112.753	107.939	108.024
	CC	100	100	100			CC	100	100	100
	C1	163.445	157.497	113.879			C1	124.052	105.273	79.1859
	C2	153.532	143.866	110.037			C2	91.2118	101.943	121.554
	C3	169.269	108.674	143.99			C3	141.351	71.9704	108.048
	C4	121.066	112.515	88.8476			C4	105.273	87.4191	95.5597
	C5	83.0235	67.658	77.5713			C5	91.7669	91.3969	50.6938
	C6	66.9145	67.5341	63.3209			C6	52.3589	51.8964	46.161
	C7	80.917	58.7361	80.5452			C7	37.4653	40.6105	41.9981
	cc	96.2825	107.931	95.7869			cc	104.718	91.7669	102.313

## Sheet: Cytotoxicity Lipase Nagasi IM
	CC	100	100	100			CC	100	100	100
	C1	31.4741	32.9681	36.8526			C1	30.6499	32.1048	35.8875
	C2	50	39.6414	42.5299			C2	48.6906	38.6033	41.4161
	C3	40.6375	41.5339	47.9084			C3	39.5732	40.4462	46.6537
	C4	26.2948	24.6016	29.2829			C4	25.6062	23.9573	28.516
	C5	9.36255	9.46215	9.86056			C5	9.11736	9.21435	9.60233
	C6	9.46215	9.56175	9.56175			C6	6.30456	8.72939	7.56547
	C7	9.46215	9.56175	9.56175			C7	9.21435	9.31135	9.31135
	cc	92.9283	103.486	111.653			cc	97.2842	99.418	95.4413

## Sheet:  Cytotoxicity Lipase T IM
	CC	100	100	100		CC	100	100	100
	C1	24.3697	39.4118	28.2353		C1	25.8772	40.3509	39.2982
	C2	31.7647	37.9832	30.3361		C2	20.0877	29.9123	29.9123
	C3	26.1345	35.2941	33.4454		C3	42.9825	47.1053	32.1053
	C4	22.7731	25.3782	24.7059		C4	42.193	34.1228	38.5088
	C5	20.4202	31.9328	23.6134		C5	35.3509	46.4035	25.8772
	C6	21.1765	22.605	24.3697		C6	36.1404	33.5088	33.0702
	C7	13.3613	23.8655	28.4874		C7	29.8246	30.1754	20.9649
	cc	36.4706	76.2185	64.0336		cc	88.2456	91.8421	95.7895

## Sheet: Cytotoxicity Silica
		100	100	100				100	100	100
			101.294	107.333				57.3375	42.2432	47.2746
			112.581	107.549				36.2683	56.499	53.5639
			97.0525	113.587				48.218	40.1468	53.0398
		73.4723	85.4781	102.516				25.9958	21.8029	33.3333
		100.503	103.307	81.4522				31.0273	28.7212	30.2935
		96.4774	106.973	88.138				19.9161	28.9308	39.2034
		86.4127	89.3602					16.0377	22.0126	18.5535
		93.6017	94.9676	111.359				103.04	68.0294	99.1614
