# Supplementary material for: Developing a cosmetic formulation containing lipase produced by the fungus Aspergillus terreus
Source: PLoS One. 2025 May 7;20(5):e0322106. doi: 10.1371/journal.pone.0322106 (PMC12058140; doi:10.1371/journal.pone.0322106)
Supplement: S2 Data — (XLSX) [file pone.0322106.s002.xlsx]

## Sheet: Curva pNPP
X	Y
0	0.126875
4.2	0.16425
7.2	0.175125
14	0.174375
28	0.193625
42	0.21075
56	0.259375
70	0.2905
140	0.44975

## Sheet: PH no bicarbonato
				Teste mostrando diferentes atividades em diferentes pHs
					Tabela de Atividade Enzimática por pNpp 05/06/23 T0
	405 nm	E+T	Emulsão	Tampão	Enz.A+ T	Enz.A+ E	Enz.B+ T	Enz.B+ E	Enz.C+T	Enz.C+ E		Enz. Pura
	Abs.	0.223	0.19	0.116	0.15	0.273	0.116	0.257	0.1	0.262		0.166
	Abs.	0.147	0.18	0.111	0.128	0.228	0.094	0.231	0.091	0.23		0.156
	Abs.	0.176	0.179	0.131	0.113	0.215	0.105	0.242	0.113	0.248		0.163
	Abs.	0.147	0.168	0.098	0.144	0.218	0.098	0.219	0.077	0.229		0.139
	Abs.	0.196	0.22	0.142	0.148	0.255	0.129	0.26	0.1	0.268		0.157
	Abs.	0.183	0.204	0.105	0.118	0.251	0.102	0.241	0.077	0.27		0.142
	Abs.	0.179	0.224	0.124	0.124	0.225	0.114	0.249	0.076	0.242		0.153
	Abs.	0.179	0.212	0.116	0.098	0.229	0.08	0.23	0.039	0.238		0.134
	Média	0.17875	0.197125	0.117875	0.127875	0.23675	0.10475	0.241125	0.084125	0.248375		0.15125
								Tabela de Atividade Enzimática por pNpp 05/06/23 T30min.
				405 nm	E+T	Emulsão	Tampão	Enz.A+ T	Enz.A+ E	Enz.B+ T	Enz.B+ E	Enz.C+T	Enz.C+ E		Enz. Pura
				Abs.	0.268	0.243	0.155	0.178	0.269	0.158	0.256	0.123	0.245		0.161
				Abs.	0.147	0.182	0.111	0.124	0.212	0.099	0.203	0.099	0.202		0.155
				Abs.	0.201	0.204	0.142	0.144	0.228	0.117	0.204	0.117	0.217		0.175
				Abs.	0.148	0.17	0.088	0.098	0.203	0.099	0.178	0.086	0.188		0.141
				Abs.	0.207	0.238	0.164	0.163	0.26	0.153	0.245	0.138	0.245		0.159
				Abs.	0.188	0.195	0.118	0.121	0.216	0.097	0.193	0.075	0.215		0.14
				Abs.	0.179	0.23	0.122	0.126	0.212	0.119	0.203	0.101	0.198		0.158
				Abs.	0.179	0.223	0.121	0.113	0.234	0.093	0.194	0.061	0.197		0.177
				Média	0.189625	0.210625	0.127625	0.133375	0.22925	0.116875	0.2095	0.1	0.213375		0.15825

## Sheet: Comercial enzyme 
		Tabela de Atividade Enzimática por pNpp 13/06/23 Solução Enzimática 0,1g para 1,9 Tris-HCl 100mM pH 7. T0
	405 nm	E+T	Emulsão	Tampão	pNpp (S1)	Enz. + T	Enz. + E	Enz. + S1
	Abs.	0.304	0.28	0.113	0.159	0.212	0.293	1.32
	Abs.	0.212	0.256	0.099	0.134	0.153	0.241	1.313
	Abs.	0.243	0.25	0.077	0.15	0.193	0.247	1.289
	Abs.	0.228	0.252	0.098	0.111	0.179	0.233	1.125
	Abs.	0.257	0.276	0.116	0.158	0.205	0.288	1.187
	Abs.	0.221	0.25	0.089	0.13	0.185	0.246	1.339
	Abs.	0.236	0.293	0.106	0.128	0.169	0.261	1.278
	Abs.	0.229	0.276	0.093	0.141	0.213	0.244	1.187
	Média	0.24125	0.266625	0.098875	0.138875	0.188625	0.256625	1.25475
					Tabela de Atividade Enzimática por pNpp 13/06/23 Solução Enzimática 0,1g para 1,9 Tris-HCl 100mM pH 7. T30min.
				405 nm	E+T	Emulsão	Tampão	pNpp (S1)	Enz. + T	Enz. + E	Enz. + S1
				Abs.	0.302	0.282	0.146	0.161	0.217	0.289	0.53
				Abs.	0.191	0.222	0.092	0.123	0.145	0.227	0.506
				Abs.	0.232	0.234	0.081	0.151	0.198	0.229	0.512
				Abs.	0.197	0.21	0.08	0.104	0.177	0.218	0.467
				Abs.	0.247	0.258	0.115	0.163	0.21	0.271	0.506
				Abs.	0.201	0.224	0.093	0.13	0.178	0.239	0.518
				Abs.	0.228	0.285	0.108	0.128	0.169	0.243	0.514
				Abs.	0.226	0.263	0.097	0.146	0.217	0.242	0.445
				Média	0.228	0.24725	0.1015	0.13825	0.188875	0.24475	0.49975

## Sheet: Temperature
	Atv. Enzimática por pNpp 20/06/23. Estabilidade a 30°C. S. Enzimática 0,1g para 1,9 Tris-HCl 100mM pH 7. T0														Tabela de Atividade Enzimática por pNpp 13/06/23 Solução Enzimática 0,1g para 1,9 Tris-HCl 100mM pH 7. T30min.
405 nm	E+T	Emulsão	Tampão	pNpp (S1)	Enz. + T	Enz. + E	Enz. + S1							405 nm	E+T	Emulsão	Tampão	pNpp (S1)	Enz. + T	Enz. + E	Enz. + S1
Abs.	0.281	0.297	0.103	0.125	0.156	0.297	1.593							Abs.	0.302	0.282	0.146	0.161	0.217	0.289	0.53
Abs.	0.262	0.299	0.078	0.121	0.135	0.303	1.512							Abs.	0.191	0.222	0.092	0.123	0.145	0.227	0.506
Abs.	0.264	0.271	0.072	0.09	0.127	0.295	1.727							Abs.	0.232	0.234	0.081	0.151	0.198	0.229	0.512
Abs.	0.269	0.292	0.094	0.125	0.155	0.303	1.887							Abs.	0.197	0.21	0.08	0.104	0.177	0.218	0.467
Abs.	0.262	0.305	0.055	0.098	0.135	0.308	1.517							Abs.	0.247	0.258	0.115	0.163	0.21	0.271	0.506
Abs.	0.259	0.289	0.057	0.101	0.13	0.332	1.823							Abs.	0.201	0.224	0.093	0.13	0.178	0.239	0.518
Abs.	0.267	0.3	0.069	0.141	0.153	0.36	1.619							Abs.	0.228	0.285	0.108	0.128	0.169	0.243	0.514
Abs.	0.272	0.291	0.065	0.118	0.176	0.328	1.809							Abs.	0.226	0.263	0.097	0.146	0.217	0.242	0.445
Média	0.267	0.293	0.074125	0.114875	0.145875	0.31575	1.68587							Média	0.228	0.24725	0.1015	0.13825	0.188875	0.24475	0.49975
	Atv. Enzimática por pNpp 20/06/23. Estabilidade a 30°C. S. Enzimática 0,1g para 1,9 Tris-HCl 100mM pH 7. T30														%					Enz. + E		%
405 nm	E+T	Emulsão	Tampão	pNpp (S1)	Enz. + T	Enz. + E	Enz. + S1						0.266	0.061	254.167					0.289	0.061
Abs.	0.218	0.225	0.116	0.136	0.142	0.266	0.628						0.257	0.052	216.667					0.227
Abs.	0.199	0.226	0.095	0.116	0.135	0.257	0.574						0.321	0.116	483.333					0.229	0.001
Abs.	0.195	0.202	0.072	0.092	0.137	0.321	0.456						0.335	0.13	541.667					0.218
Abs.	0.206	0.227	0.118	0.12	0.16	0.335	0.489						0.325	0.12	500					0.271	0.043
Abs.	0.203	0.236	0.06	0.096	0.145	0.325	0.633						0.37	0.165	687.5					0.239	0.011
Abs.	0.198	0.217	0.069	0.096	0.138	0.37	0.484						0.402	0.197	820.833					0.243	0.015
Abs.	0.208	0.234	0.086	0.135	0.153	0.402	0.617						0.369	0.164	683.333					0.242	0.014
Abs.	0.212	0.221	0.072	0.105	0.164	0.369	0.51						0.330625	0.125625	523.438					0.24475	0.0241667	1
Média	0.204875	0.2235	0.086	0.112	0.14675	0.330625	0.548875
	Atv. Enzimática por pNpp 20/06/23. Estabilidade a 40°C. S. Enzimática 0,1g para 1,9 Tris-HCl 100mM pH 7. T0
405 nm	E+T	Emulsão	Tampão	pNpp (S1)	Enz. + T	Enz. + E	Enz. + S1
Abs.	0.246	0.286	0.121	0.118	0.216	0.314	1.75
Abs.	0.234	0.323	0.134	0.121	0.213	0.342	1.57
Abs.	0.238	0.263	0.085	0.34	0.189	0.294	1.504
Abs.	0.248	0.248	0.071	0.126	0.208	0.329	1.743
Abs.	0.228	0.244	0.062	0.107	0.182	0.305	1.763
Abs.	0.23	0.251	0.064	0.104	0.19	0.308	1.782
Abs.	0.246	0.291	0.083	0.144	0.226	0.33	1.751
Abs.	0.22	0.288	0.085	0.128	0.199	0.315	1.813
Média	0.23625	0.27425	0.088125	0.1485	0.202875	0.317125	1.7095
	Atv. Enzimática por pNpp 20/06/23. Estabilidade a 40°C. S. Enzimática 0,1g para 1,9 Tris-HCl 100mM pH 7. T30														%
405 nm	E+T	Emulsão	Tampão	pNpp (S1)	Enz. + T	Enz. + E	Enz. + S1						0.255	0.061	254.167
Abs.	0.207	0.197	0.138	0.146	0.165	0.255	0.496						0.246	0.052	216.667
Abs.	0.199	0.24	0.132	0.131	0.139	0.246	0.49						0.301	0.107	445.833
Abs.	0.18	0.194	0.093	0.483	0.152	0.301	0.555						0.358	0.164	683.333
Abs.	0.195	0.179	0.084	0.384	0.143	0.358	0.496						0.231	0.037	154.167
Abs.	0.19	0.196	0.057	0.113	0.125	0.231	0.497						0.248	0.054	225
Abs.	0.215	0.151	0.077	0.555	0.129	0.248	0.517						0.281	0.087	362.5
Abs.	0.18	0.192	0.101	0.158	0.171	0.281	0.479						0.253	0.059	245.833
Abs.	0.187	0.186	0.08	0.371	0.135	0.253	0.525						0.271625	0.077625	323.438
Média	0.194125	0.191875	0.09525	0.292625	0.144875	0.271625	0.506875
	Atv. Enzimática por pNpp 20/06/23. Estabilidade a 50°C. S. Enzimática 0,1g para 1,9 Tris-HCl 100mM pH 7. T0
405 nm	E+T	Emulsão	Tampão	pNpp (S1)	Enz. + T	Enz. + E	Enz. + S1
Abs.	0.293	0.293	0.122	0.114	0.184	0.299	1.733
Abs.	0.286	0.249	0.095	0.111	0.173	0.293	1.785
Abs.	0.286	0.233	0.066	0.091	0.16	0.277	1.769
Abs.	0.296	0.275	0.101	0.122	0.197	0.302	1.931
Abs.	0.28	0.23	0.071	1.06	0.134	0.261	1.814
Abs.	0.287	0.24	0.076	0.103	0.147	0.263	1.949
Abs.	0.305	0.234	0.093	0.155	0.17	0.297	1.931
Abs.	0.309	0.268	0.107	0.134	0.18	0.252	1.894
Média	0.29275	0.25275	0.091375	0.23625	0.168125	0.2805	1.85075
	Atv. Enzimática por pNpp 20/06/23. Estabilidade a 50°C. S. Enzimática 0,1g para 1,9 Tris-HCl 100mM pH 7. T30
405 nm	E+T	Emulsão	Tampão	pNpp (S1)	Enz. + T	Enz. + E	Enz. + S1						0.269	0.019	79.1667
Abs.	0.256	0.266	0.118	0.13	0.143	0.269	0.506						0.285	0.035	145.833
Abs.	0.244	0.237	0.102	0.24	0.144	0.285	0.558						0.266	0.016	66.6667
Abs.	0.23	0.222	0.068	0.121	0.118	0.266	0.476						0.296	0.046	191.667
Abs.	0.255	0.251	0.113	0.147	0.181	0.296	0.613						0.248	-0.002
Abs.	0.244	0.22	0.073	0.098	0.121	0.248	0.528						0.242	-0.008
Abs.	0.238	0.2	0.082	0.105	0.141	0.242	0.57						0.274	0.024	100
Abs.	0.262	0.212	0.105	0.162	0.164	0.274	0.595						0.24	-0.01
Abs.	0.273	0.241	0.11	0.128	0.172	0.24	0.517						0.265	0.015	116.667
Média	0.25025	0.231125	0.096375	0.141375	0.148	0.265	0.545375
	Atv. Enzimática por pNpp 22/06/23. Estabilidade a 60°C. S. Enzimática 0,1g para 1,9 Tris-HCl 100mM pH 7. T0
405 nm	E+T	Emulsão	Tampão	pNpp (S1)	Enz. + T	Enz. + E	Enz. + S1
Abs.	0.286	0.324	0.128	0.175	0.174	0.374	1.302
Abs.	0.278	0.314	0.119	0.126	0.174	0.353	1.199
Abs.	0.269	0.309	0.079	0.107	0.135	0.339	2.043
Abs.	0.295	0.346	0.106	0.152	0.201	0.391	1.959
Abs.	0.259	0.308	0.071	0.133	0.141	0.363	2.012
Abs.	0.274	0.317	0.085	0.124	0.143	0.358	2.113
Abs.	0.286	0.34	0.105	0.139	0.169	0.383	1.882
Abs.	0.293	0.344	0.115	0.175	0.186	0.392	2.044
Média	0.28	0.32525	0.101	0.141375	0.165375	0.369125	1.81925
	Atv. Enzimática por pNpp 22/06/23. Estabilidade a 60°C. S. Enzimática 0,1g para 1,9 Tris-HCl 100mM pH 7. T30
405 nm	E+T	Emulsão	Tampão	pNpp (S1)	Enz. + T	Enz. + E	Enz. + S1						0.336	0.117	487.5
Abs.	0.231	0.23	0.128	0.177	0.165	0.336	0.484						0.297	0.078	325
Abs.	0.198	0.241	0.109	0.167	0.165	0.297	0.518						0.275	0.056	233.333
Abs.	0.242	0.275	0.097	0.106	0.128	0.275	1.147						0.327	0.108	450
Abs.	0.211	0.287	0.091	0.14	0.181	0.327	0.874						0.302	0.083	345.833
Abs.	0.228	0.312	0.071	0.1	0.136	0.302	1.277						0.304	0.085	354.167
Abs.	0.195	0.263	0.095	0.133	0.146	0.304	1.16						0.32	0.101	420.833
Abs.	0.211	0.292	0.138	0.124	0.161	0.32	0.981						0.333	0.114	475
Abs.	0.235	0.274	0.159	0.124	0.171	0.333	1.2						0.31175	0.09275	386.458
Média	0.218875	0.27175	0.111	0.133875	0.156625	0.31175	0.955125
	Atv. Enzimática por pNpp 22/06/23. Estabilidade a 70°C. S. Enzimática 0,1g para 1,9 Tris-HCl 100mM pH 7. T0
405 nm	E+T	Emulsão	Tampão	pNpp (S1)	Enz. + T	Enz. + E	Enz. + S1
Abs.	0.281	0.29	0.123	0.134	0.181	0.372	1.69
Abs.	0.271	0.28	0.106	0.114	0.184	0.369	1.651
Abs.	0.271	0.303	0.07	0.098	0.176	0.364	1.644
Abs.	0.256	0.312	0.111	0.149	0.214	0.438	1.774
Abs.	0.241	0.271	0.077	0.122	0.165	0.382	1.803
Abs.	0.296	0.284	0.076	0.118	0.185	0.385	1.704
Abs.	0.266	0.328	0.095	0.152	0.208	0.426	1.78
Abs.	0.274	0.331	0.09	0.12	0.22	0.412	1.688
Média	0.2695	0.299875	0.0935	0.125875	0.191625	0.3935	1.71675
	Atv. Enzimática por pNpp 22/06/23. Estabilidade a 70°C. S. Enzimática 0,1g para 1,9 Tris-HCl 100mM pH 7. T30
405 nm	E+T	Emulsão	Tampão	pNpp (S1)	Enz. + T	Enz. + E	Enz. + S1							0.317	0.06	250
Abs.	0.246	0.244	0.118	0.132	0.144	0.317	0.689							0.323	0.066	275
Abs.	0.235	0.235	0.097	0.109	0.14	0.323	0.741							0.34	0.083	345.833
Abs.	0.261	0.244	0.071	0.095	0.136	0.34	0.713							0.346	0.089	370.833
Abs.	0.262	0.25	0.119	0.122	0.17	0.346	0.691							0.317	0.06	250
Abs.	0.259	0.231	0.08	0.102	0.147	0.317	0.672							0.324	0.067	279.167
Abs.	0.268	0.231	0.08	0.106	0.149	0.324	0.574							0.363	0.106	441.667
Abs.	0.266	0.261	0.094	0.141	0.17	0.363	0.801							0.346	0.089	370.833
Abs.	0.262	0.265	0.107	0.11	0.179	0.346	0.725							0.3345	0.0775	322.917
Média	0.257375	0.245125	0.09575	0.114625	0.154375	0.3345	0.70075
	Atv. Enzimática por pNpp 22/06/23. Estabilidade a 80°C. S. Enzimática 0,1g para 1,9 Tris-HCl 100mM pH 7. T0
405 nm	E+T	Emulsão	Tampão	pNpp (S1)	Enz. + T	Enz. + E	Enz. + S1
Abs.	0.283	0.35	0.106	0.11	0.215	0.441	1.45
Abs.	0.25	0.374	0.092	0.11	0.207	0.439	1.157
Abs.	0.31	0.337	0.067	0.09	0.193	0.41	1.438
Abs.	0.331	0.336	0.08	0.11	0.214	0.441	1.701
Abs.	0.31	0.34	0.061	0.096	0.174	0.402	1.584
Abs.	0.312	0.334	0.073	0.108	0.203	0.44	1.578
Abs.	0.336	0.364	0.087	0.148	0.203	0.443	1.427
Abs.	0.325	0.358	0.069	0.103	0.198	0.438	1.418
Média	0.307125	0.349125	0.079375	0.109375	0.200875	0.43175	1.46912
	Atv. Enzimática por pNpp 22/06/23. Estabilidade a 80°C. S. Enzimática 0,1g para 1,9 Tris-HCl 100mM pH 7. T30
405 nm	E+T	Emulsão	Tampão	pNpp (S1)	Enz. + T	Enz. + E	Enz. + S1						0.311	0.082	341.667
Abs.	0.165	0.205	0.107	0.16	0.141	0.311	0.698						0.33	0.101	420.833
Abs.	0.192	0.257	0.108	0.13	0.143	0.33	0.688						0.311	0.082	341.667
Abs.	0.21	0.24	0.068	0.121	0.13	0.311	0.684						0.348	0.119	495.833
Abs.	0.242	0.263	0.082	0.128	0.171	0.348	0.829						0.3	0.071	295.833
Abs.	0.232	0.277	0.058	0.177	0.14	0.3	0.769						0.327	0.098	408.333
Abs.	0.233	0.293	0.075	0.161	0.152	0.327	0.842						0.344	0.115	479.167
Abs.	0.263	0.291	0.091	0.199	0.162	0.344	0.611						0.335	0.106	441.667
Abs.	0.293	0.303	0.067	0.177	0.176	0.335	0.673						0.32575	0.09675	403.125
Média	0.22875	0.266125	0.082	0.156625	0.151875	0.32575	0.72425
	Atv. Enzimática por pNpp 10/07/23. Estabilidade a 90°C. S. Enzimática 0,1g para 1,9 Tris-HCl 100mM pH 7. T0
405 nm	E+T	Emulsão	Tampão	pNpp (S1)	Enz. + T	Enz. + E	Enz. + S1
Abs.	0.309	0.33	0.133	0.132	0.212	0.388	1.544
Abs.	0.292	0.307	0.098	0.119	0.167	0.358	1.865
Abs.	0.282	0.272	0.086	0.107	0.156	0.343	1.806
Abs.	0.314	0.303	0.12	0.123	0.184	0.366	1.943
Abs.	0.278	0.299	0.088	0.105	0.171	0.366	1.871
Abs.	0.283	0.298	0.095	0.112	0.18	0.355	1.834
Abs.	0.324	0.31	0.081	0.143	0.205	0.363	1.89
Abs.	0.282	0.31	0.092	0.129	0.212	0.376	1.935
Média	0.2955	0.303625	0.099125	0.12125	0.185875	0.364375	1.836
	Atv. Enzimática por pNpp 10/07/23. Estabilidade a 90°C. S. Enzimática 0,1g para 1,9 Tris-HCl 100mM pH 7. T30													0.383	0.093	387.5
405 nm	E+T	Emulsão	Tampão	pNpp (S1)	Enz. + T	Enz. + E	Enz. + S1							0.582	0.292	1216.67
Abs.	0.278	0.285	0.135	0.258	0.194	0.383	0.712							0.631	0.341	1420.83
Abs.	0.275	0.301	0.116	0.265	0.152	0.582	0.511							0.689	0.399	1662.5
Abs.	0.275	0.274	0.098	0.102	0.139	0.631	0.537							0.688	0.398	1658.33
Abs.	0.295	0.34	0.119	0.131	0.161	0.689	0.58							0.711	0.421	1754.17
Abs.	0.281	0.345	0.101	0.112	0.149	0.688	0.578							0.69	0.4	1666.67
Abs.	0.293	0.372	0.086	0.115	0.16	0.711	0.579							0.672	0.382	1591.67
Abs.	0.338	0.396	0.11	0.155	0.194	0.69	0.659							0.63075	0.34075	1419.79
Abs.	0.281	0.371	0.1	0.134	0.197	0.672	0.668
Média	0.2895	0.3355	0.108125	0.159	0.63075	0.63075	0.603
	Atv. Enzimática por pNpp 10/07/23. Estabilidade a 100°C. S. Enzimática 0,1g para 1,9 Tris-HCl 100mM pH 7. T0
405 nm	E+T	Emulsão	Tampão	pNpp (S1)	Enz. + T	Enz. + E	Enz. + S1
Abs.	0.453	0.432	0.111	0.235	0.208	0.431	1.544
Abs.	0.313	0.342	0.276	0.158	0.172	0.368	1.396
Abs.	0.368	0.37	0.108	0.209	0.177	0.441	1.632
Abs.	0.3	0.323	0.087	0.131	0.185	0.402	1.846
Abs.	0.377	0.387	0.186	0.211	0.288	0.448	1.795
Abs.	0.312	0.327	0.131	0.143	0.554	0.392	1.762
Abs.	0.351	0.387	0.135	0.155	0.679	0.378	1.829
Abs.	0.326	0.378	0.112	0.155	0.22	0.433	1.754
Média	0.35	0.36825	0.14325	0.174625	0.310375	0.411625	1.69475
	Atv. Enzimática por pNpp 10/07/23. Estabilidade a 100°C. S. Enzimática 0,1g para 1,9 Tris-HCl 100mM pH 7. T30												0.369	0.042	175
405 nm	E+T	Emulsão	Tampão	pNpp (S1)	Enz. + T	Enz. + E	Enz. + S1						0.289	-0.038
Abs.	0.406	0.463	0.14	0.154	0.234	0.369	0.603						0.478	0.151	629.167
Abs.	0.301	0.388	0.29	0.116	0.221	0.289	0.549						0.491	0.164	683.333
Abs.	0.344	0.438	0.099	0.145	0.231	0.478	0.673						0.471	0.144	600
Abs.	0.298	0.4	0.102	0.121	0.251	0.491	0.704						0.461	0.134	558.333
Abs.	0.336	0.434	0.14	0.156	0.261	0.471	0.647						0.406	0.079	329.167
Abs.	0.302	0.37	0.111	0.14	0.503	0.461	0.676						0.466	0.139	579.167
Abs.	0.326	0.419	0.135	0.141	0.67	0.406	0.712						0.428875	0.101875	507.738
Abs.	0.304	0.384	0.102	0.146	0.219	0.466	0.654
Média	0.327125	0.412	0.139875	0.139875	0.32375	0.428875	0.65225

## Sheet: Comercial enzyme activity
		Atv. Enzimática por pNpp 14/06/23. Lipase imobilizada e branco 24h. T0
	405 nm	E+T	Emulsão	Tampão	pNpp (S1)	E. IM + T	E. IM + E	E. IM + S1	B24h+T	B24h+E	B24h+S1	E. IM.
	Abs.	0.275	0.302	0.117	0.102	0.307	0.679	0.609	0.181	0.289	1.484	1.378
	Abs.	0.269	0.281	0.092	0.119	0.309	0.615	0.713	0.137	0.31	1.399	1.396
	Abs.	0.238	0.253	0.079	0.086	0.142	0.58	0.626	0.132	0.281	1.433	1.34
	Abs.	0.245	0.277	0.098	0.123	0.316	0.624	0.703	0.161	0.312	1.548	1.231
	Abs.	0.242	0.279	0.083	0.1	0.245	0.588	0.693	0.157	0.28	1.37	1.164
	Abs.	0.248	0.278	0.073	0.11	0.21	0.669	0.704	0.141	0.301	1.611	1.182
	Abs.	0.258	0.288	0.063	0.141	0.255	0.678	0.682	0.159	0.317	1.673	1.179
	Abs.	0.257	0.282	0.06	0.113	0.262	0.621	0.727	0.17	0.31	1.566	1.184
	Média	0.254	0.28	0.083125	0.11175	0.25575	0.63175	0.682125	0.15475	0.3	1.5105	1.25675
		Atv. Enzimática por pNpp 14/06/23. Lipase imobilizada e branco 24h. T30min.														Imobilizada
	405 nm	E+T	Emulsão	Tampão	pNpp (S1)	E. IM + T	E. IM + E	E. IM + S1	B24h+T	B24h+E	B24h+S1	E. IM.		E. IM + E		equação da reta	U/mL
	Abs.	0.223	0.251	0.117	0.099	0.478	0.83	0.449	0.166	0.242	0.688	1.516		0.83	0.625	220.227	73.4091
	Abs.	0.219	0.23	0.096	0.112	0.433	0.804	0.518	0.136	0.265	0.676	1.497		0.804	0.599	208.409	69.4697
	Abs.	0.183	0.201	0.085	0.082	0.129	0.743	0.633	0.125	0.226	0.664	1.457		0.743	0.538	180.682	60.2273
	Abs.	0.199	0.225	0.119	0.124	0.649	0.835	0.584	0.161	0.266	0.824	1.441		0.835	0.63	222.5	74.1667
	Abs.	0.202	0.238	0.082	0.099	0.262	0.74	0.524	0.134	0.228	0.798	1.353		0.74	0.535	179.318	59.7727
	Abs.	0.197	0.223	0.09	0.111	0.206	0.838	0.57	0.142	0.244	0.643	1.383		0.838	0.633	223.864	74.6212
	Abs.	0.214	0.232	0.1	0.138	0.304	0.837	0.506	0.16	0.272	0.6	1.369		0.837	0.632	223.409	74.4697
	Abs.	0.201	0.226	0.078	0.113	0.27	0.828	0.522	0.163	0.27	0.816	1.377		0.828	0.623	219.318	73.1061
	Média	0.20475	0.22825	0.095875	0.10975	0.341375	0.806875	0.53825	0.148375	0.251625	0.713625	1.42412		0.806875	0.601875	209.716	69.9053
																	5.91901

## Sheet: Ions
	Atv. Enzimática por pNpp 26/06/23. Estabilidade nos íons metálicos T0
405 nm	E + T	E + Enz.	T + E	T+Enz.+E	Íon+Enz+E	Íon+Enz+E	Íon+Enz+E	Íon+Enz+E	Íon+Enz+E	Íon+Enz+E	Íon+Enz+E
Abs.	0.237	0.257	0.216	0.29	0.272	0.263	1.143	0.273	0.257	0.259	0.215
Abs.	0.203	0.273	0.207	0.24	0.251	0.248	1.156	0.223	0.245	0.237	0.232
Abs.	0.19	0.261	0.198	0.224	0.222	0.226	1.131	0.222	0.235	0.24	0.224
Abs.	0.205	0.283	0.208	0.248	0.257	0.247	1.103	0.256	0.253	0.241	0.215
Abs.	0.206	0.253	0.198	0.271	0.239	0.238	1.138	0.241	0.265	0.255	0.312
Abs.	0.185	0.236	0.176	0.233	0.234	0.25	1.185	0.223	0.238	0.235	0.194
Abs.	0.221	0.248	0.194	0.273	0.253	0.289	1.125	0.248	0.239	0.249	0.218
Abs.	0.199	0.239	0.189	0.242	0.276	0.295	1.177	0.275	0.247	0.243	0.194
Média	0.20575	0.25625	0.19825	0.252625	0.2505	0.257	1.14475	0.245125	0.247375	0.244875	0.2255
	Atv. Enzimática por pNpp 26/06/23. Estabilidade nos íons metálicos T30
405 nm	E + T	E + Enz.	T + E	T+Enz.+E	Íon+Enz+E	Íon+Enz+E	Íon+Enz+E	Íon+Enz+E	Íon+Enz+E	Íon+Enz+E	Íon+Enz+E
Abs.	0.231	0.293	0.209	0.3	0.262	0.255	1.67	0.267	0.246	0.236	0.224
Abs.	0.208	0.305	0.196	0.234	0.248	0.235	1.774	0.214	0.25	0.227	0.247
Abs.	0.185	0.308	0.187	0.204	0.201	0.216	1.631	0.214	0.221	0.224	0.241
Abs.	0.207	0.33	0.191	0.251	0.244	0.24	1.589	0.26	0.233	0.226	0.264
Abs.	0.196	0.263	0.18	0.283	0.221	0.226	1.64	0.24	0.268	0.241	0.357
Abs.	0.186	0.244	0.163	0.218	0.227	0.241	1.854	0.216	0.235	0.221	0.218
Abs.	0.237	0.255	0.189	0.265	0.236	0.277	1.825	0.24	0.233	0.237	0.343
Abs.	0.2	0.243	0.185	0.233	0.268	0.277	1.83	0.26	0.249	0.235	0.399
Média	0.20625	0.280125	0.1875	0.2485	0.238375	0.245875	1.72663	0.238875	0.241875	0.230875	0.286625
	Atv. Enzimática por pNpp 29/06/23. Estabilidade EDTA T0								Atv. Enzimática por pNpp 29/06/23. Estabilidade EDTA T30
405 nm	E + T	E + Enz.	T + E	T+Enz.+E	Ed+Enz+E			405 nm	E + T	E + Enz.	T + E	T+Enz.+E	Ed+Enz+E
Abs.	0.235	0.315	0.236	0.272	0.273			Abs.	0.217	0.283	0.231	0.259	0.264
Abs.	0.212	0.28	0.31	0.277	0.238			Abs.	0.186	0.249	0.184	0.263	0.232
Abs.	0.212	0.265	0.209	0.249	0.254			Abs.	0.179	0.225	0.184	0.232	0.276
Abs.	0.225	0.271	0.203	0.248	0.272			Abs.	0.197	0.236	0.185	0.237	0.253
Abs.	0.199	0.291	0.17	0.257	0.238			Abs.	0.172	0.266	0.153	0.253	0.218
Abs.	0.206	0.286	0.161	0.241	0.232			Abs.	0.175	0.258	0.155	0.225	0.223
Abs.	0.234	0.308	0.187	0.268	0.253			Abs.	0.209	0.282	0.178	0.252	0.236
Abs.	0.214	0.302	0.173	0.236	0.258			Abs.	0.183	0.27	0.171	0.219	0.237
Média	0.217125	0.28975	0.206125	0.256	0.25225			Média	0.18975	0.258625	0.180125	0.2425	0.242375
	Atv. Enzimática por pNpp 10/07/23. Estabilidade nos íons metálicos T0
405 nm	E + T	E + Enz.	T + E	T+Enz.+E	Íon+Enz+E	Íon+Enz+E	Íon+Enz+E	Íon+Enz+E
Abs.	0.284	0.337	0.258	0.326	0.317	0.316	0.231	0.326
Abs.	0.255	0.353	0.276	0.319	0.286	0.263	0.263	0.278
Abs.	0.247	0.32	0.237	0.283	0.271	0.274	0.224	0.304
Abs.	0.284	0.337	0.237	0.308	0.31	0.274	0.248	0.296
Abs.	0.246	0.356	0.216	0.303	0.279	0.28	0.221	0.291
Abs.	0.247	0.357	0.243	0.29	0.272	0.25	0.256	0.284
Abs.	0.277	0.339	0.222	0.3	0.294	0.269	0.266	0.281
Abs.	0.245	0.351	0.216	0.278	0.295	0.293	0.242	0.306
Média	0.260625	0.34375	0.238125	0.300875	0.2905	0.277375	0.243875	0.29575
	Atv. Enzimática por pNpp 10/07/23. Estabilidade nos íons metálicos T30												Triton x-100				SDS
405 nm	E + T	E + Enz.	T + E	T+Enz.+E	Íon+Enz+E	Íon+Enz+E	Íon+Enz+E	Íon+Enz+E					0.247	-0.026	-10.4418		0.333	0.06	24.0964
Abs.	0.262	0.298	0.234	0.295	0.29	0.269	0.247	0.333					0.241	-0.032	-12.8514		0.277	0.004	1.60643
Abs.	0.227	0.317	0.414	0.295	0.256	0.228	0.241	0.277					0.234	-0.039	-15.6627		0.307	0.034	13.6546
Abs.	0.216	0.28	0.204	0.255	0.239	0.23	0.234	0.307					0.255	-0.018	-7.22892		0.294	0.021	8.43373
Abs.	0.257	0.313	0.213	0.289	0.279	0.239	0.255	0.294					0.237	-0.036	-14.4578		0.289	0.016	6.4257
Abs.	0.223	0.334	0.188	0.272	0.241	0.229	0.237	0.289					0.276	0.003	1.20482		0.289	0.016	6.4257
Abs.	0.22	0.313	0.218	0.267	0.246	0.212	0.276	0.289					0.289	0.016	6.4257		0.283	0.01	4.01606
Abs.	0.258	0.305	0.194	0.271	0.269	0.234	0.289	0.283					0.258	-0.015	-6.0241		0.309	0.036	14.4578
Abs.	0.222	0.31	0.191	0.241	0.261	0.258	0.258	0.309					0.254625	-0.018375	-7.37952		0.297625	0.024625	9.88956
Média	0.235625	0.30875	0.232	0.273125	0.260125	0.237375	0.254625	0.297625
													CuSO4
													0.269	-0.004	#DIV/0!
													0.228	-0.045
													0.23	-0.043
													0.239	-0.034
													0.229	-0.044
													0.212	-0.061
													0.234	-0.039
													0.258	-0.015
													0.237375	-0.035625

## Sheet: Aspergillus terreus enzyme 
	Atv. Enzimática por pNpp 04/07/23. Enzima produzida URIEL T0
405 nm	E + T	Emulsão	Tampão	pNpp (S1)	Enz. + T	Enz. + E	Enz. + S1	Prec.+ T	Prec.+ E	Prec.+ S1
Abs.	0.258	0.349	0.157	0.134	0.164	0.5	0.254	0.459	0.812	0.476
Abs.	0.255	0.46	0.125	0.12	0.136	0.426	0.265	0.408	0.648	0.406
Abs.	0.258	0.287	0.102	0.107	0.117	0.423	0.184	0.437	0.653	0.333
Abs.	0.279	0.378	0.117	0.12	0.182	0.459	0.261	0.569	0.882	0.372
Abs.	0.25	0.363	0.108	0.121	0.162	0.707	0.27	0.465	0.71	0.448
Abs.	0.26	0.346	0.145	0.146	0.12	0.445	0.291	0.431	0.811	0.369
Abs.	0.297	0.263	0.124	0.147	0.19	0.51	0.277	0.443	0.852	0.447
Abs.	0.292	0.296	0.126	0.158	0.182	0.511	0.272	0.547	0.781	0.412
Média	0.268625	0.34275	0.1255	0.131625	0.156625	0.497625	0.25925	0.469875	0.768625	0.407875
	Atv. Enzimática por pNpp 04/07/23. Enzima produzida URIEL T30												Enz. + E	ABS - Branco	Eq. Reta	U/mL
405 nm	E + T	Emulsão	Tampão	pNpp (S1)	Enz. + T	Enz. + E	Enz. + S1	Prec.+ T	Prec.+ E	Prec.+ S1			0.929	0.67	240.682	80.2273
Abs.	0.246	0.398	0.135	0.13	0.168	0.929	0.172	0.496	1.762	0.363			0.865	0.606	211.591	70.5303
Abs.	0.247	0.555	0.118	0.122	0.141	0.865	0.167	0.447	1.526	0.291			0.839	0.58	199.773	66.5909
Abs.	0.249	0.313	0.095	0.102	0.122	0.839	0.139	0.46	1.598	0.258			0.9	0.641	227.5	75.8333
Abs.	0.281	0.399	0.11	0.12	0.187	0.9	0.191	0.602	2.289	0.275						0
Abs.	0.255	0.382	0.11	0.112	0.158	2.609	0.176	0.516	2.619	0.327			0.851	0.592	205.227	68.4091
Abs.	0.242	0.364	0.14	0.15	0.126	0.851	0.192	0.481	2.003	0.268						0
Abs.	0.317	0.275	0.129	0.144	0.211	1.003	0.208	0.491	2.058	0.367			0.99	0.731	268.409	89.4697
Abs.	0.292	0.309	0.143	0.154	0.189	0.99	0.206	0.59	1.639	0.333			0.895667	0.636667	225.53	75.1768
Média	0.266125	0.374375	0.1225	0.12925	0.16275	1.12325	0.181375	0.510375	1.93675	0.31025
