# Supplementary material for: Developing a cosmetic formulation containing lipase produced by the fungus Aspergillus terreus
Source: PLoS One. 2025 May 7;20(5):e0322106. doi: 10.1371/journal.pone.0322106 (PMC12058140; doi:10.1371/journal.pone.0322106)
Supplement: S3 Data — (XLSX) [file pone.0322106.s003.xlsx]

## Sheet: Plan1
		Tam. Gota	PDI	Zeta	Atv. Enz. (U/g)	pH
	1	1118.6	0.825	-70.6	2.5	5.75
	2	713.5	0.747	-55.93	5	5.69
	3	443.5	0.765	-59.03	2.5	5.95
	4	1181.3	0.9	-58.66	5	5.86
	5	1274.3	0.893	-65.5	5	5.84
	6	889.36	0.831	-57.13	2.5	5.8
	7	1171	0.896	-67.03	2.5	5.92
	8	809.7	0.704	-59.73	5	5.74
	9 ( C )	929.3	0.769	-63	2.5	5.69
	11 ( C )	976	0.809	-69.16	2.5	5.7
